# Supplementary material for: Methylation QTLs Are Associated with Coordinated Changes in Transcription Factor Binding, Histone Modifications, and Gene Expression Levels
Source: PLoS Genet. 2014 Sep 18;10(9):e1004663. doi: 10.1371/journal.pgen.1004663 (PMC4169251; doi:10.1371/journal.pgen.1004663)
Supplement: Table S1 — The data used to test for enrichments/depletions of probes measuring methylation levels meQTL associated CpGs. The first column is the number of meQTLs associated CpGs within the specified genomic feature (eg. promoter). The second column is the total number of probes within the specified genomic feature. To calculate the chi-square statistic a two by two contingency table was created using the first two columns (described above), the total number of meQTL associated CpGs, and the total number of probes on the array. (XLSX) [file pgen.1004663.s008.xlsx]

## Sheet: Sheet1
Table S1: Enrichment/depletion of meQTL associated CpGs in different regulatory annotations.
	meQTL probes	All probes	P-value
Total	13915	329469
In promoters	3132	106006	< 10-15
In insulators	299	5757	< 10-5
In enhancers	1750	36435	< 10-9
