# Supplementary material for: Methylation QTLs Are Associated with Coordinated Changes in Transcription Factor Binding, Histone Modifications, and Gene Expression Levels
Source: PLoS Genet. 2014 Sep 18;10(9):e1004663. doi: 10.1371/journal.pgen.1004663 (PMC4169251; doi:10.1371/journal.pgen.1004663)
Supplement: Table S2 — This table shows the differing number of meQTLs identified (at an FDR of 10%) after removing varying numbers of PCs. (XLSX) [file pgen.1004663.s009.xlsx]

## Sheet: Sheet1
Table S2: Number of CpGs with an meQTLs after removing PCs
Number of PCs	One	Two	Three	Four	Five	Six	Seven
Numer of CpGs with an meQTL	13040	13540	13668	13915	13621	13541	13202
